# Supplementary material for: Progress, applications, and challenges in high-throughput effect-directed analysis for toxicity driver identification — is it time for HT-EDA?
Source: Anal Bioanal Chem. 2024 Jul 12;417(3):451–72. doi: 10.1007/s00216-024-05424-4 (PMC11700053; doi:10.1007/s00216-024-05424-4)
Supplement: Supplementary file 1 — Supplementary file1 (XLSX 82 KB) [file 216_2024_5424_MOESM1_ESM.xlsx]

## Sheet: TableSI.1 (HT-)EDA Applications
Table SI.1: (HT-)EDA studies since the last in-depth review by Brack et. al., 2015
Sample Matrix	Toxicity Endpoint - Bioassay	Sampling Strategy - Sample treatment	Fractionation Approach (Column)	How many fractions are active?	Analytical Technique	Identified Toxicants - Explained Activity (%)	Reference
Water
WWTP Effluents	Microbial Growth Inhibition & Agonistic Glucocorticoid Activity - E. coli FhuAT & GR-CALUX	Composite Sampling (24h) - SPE (Oasis HLB)	HT-Microfractionation (Fractiomate™), 80 fractions in 96-well microplates (BEH C18)	5 fractions (3 RT windows) for antimicrobial activity. 5 Fractions (2 RT windows) for glucocorticoid activity.	HPLC-q-ToF (ESI + & -)	Microbial Activity: Clarithromycin, Azithromycin & 14-OH clarithromycin (41-130%)	T. Jonkers, C. Houtman, Y. Van Oorschot, M. Lamoree, and T. Hamers. “Identification of Antimicrobial and Glucocorticoid Compounds in Wastewater Effluents with Effect-Directed Analysis.” Environmental Research, 2023. https://doi.org/10.2139/ssrn.4283611.		* = Something from nothing effect
Wastewater during different treatment steps	Estrogenic activity - T47D-kbluc	Grab Sampling (10 L) - SPE (Oasis HLB)	Preparative Scale RP-HPLC, 20 fractions (XDB-C18)	3 fractions	HPLC-q-ToF (ESI + & -)	Estrone, 17β-estradiol, arenobufagin & loratadine (3.3% - 84%)	Jiyun Gwak, Jung-Hyun Lee, Jihyun Cha, Mungi Kim, Jin Hur, Jinwoo Cho, Min Sung Kim, et al. “Molecular Characterization of Estrogen Receptor Agonists during Sewage Treatment Processes Using Effect-Directed Analysis Combined with High-Resolution Full-Scan Screening.” Environmental Science & Technology, August 16, 2022. https://doi.org/10.1021/acs.est.2c03428.
Hospital Effluent	Estrogenic Activity - A-YES	On-Site Large-Volume Sampler (24h, 25 L) with SPE (HR-X, WCX, WAX)	Semi-preparative Scale HPLC, 18 fractions (Orthogonal C18 x Aminopropyl)	1 toxic fraction after each fractionation	HPLC-q-Orbitrap (ESI + & -)	Mestranol, Estrone, Butylparaben & BPA (50%)	Naroa Lopez-Herguedas, Belén González-Gaya, Alicia Cano, Iker Alvarez-Mora, Leire Mijangos, Nestor Etxebarria, Olatz Zuloaga, Maitane Olivares, and Ailette Prieto. “Effect-Directed Analysis of a Hospital Effluent Sample Using A-YES for the Identification of Endocrine Disrupting Compounds.” Science of The Total Environment 850 (August 1, 2022): 157985–157985. https://doi.org/10.1016/j.scitotenv.20…
Landfill Discharge	Photosynthesis inhibition - Nitzschia palea	Passive Sampling - POCIS	RP-HPLC, 3 fractions + binary mixtures (Spherisorb ODS2)	1 fraction + all binary mixtures	HPLC-q-ToF (ESI + & -)	Something from nothing effect	Caroline Gardia-Parège, Sandra Kim Tiam, Hélène Budzinski, Nicolas Mazzella, Marie-Hélène Devier, Soizic Morin, and Soizic Morin. “Pesticide Toxicity towards Microalgae Increases with Environmental Mixture Complexity.” Environmental Science and Pollution Research, January 6, 2022. https://doi.org/10.1007/s11356-021-17811-w.
WWTP Influent and Effluents after different treatments	Acute toxicity - Daphnia Magna, Green Algae & Zebrafish	Grab Sampling (4 L) - SPE (Oasis HLB)	Semi-preparative Scale RP-HPLC, 11 fractions (XBridge C18)	4 fractions	HPLC-q-ToF (ESI + & -)	Tricyclazole, Tebuconazole, Propiconazole, and Hexaconazole (14-35%)	Guo, Jing, Dongyang Deng, Jingfan Qiu, Jinyou Shen, Lianjun Wang, Si Wei, Jun Xu, et al. “Biodirected Identification of Untargeted Toxicants in Industrial Wastewater Guides the Upgrading of Water Treatments.” Environmental Science and Technology Letters 8, no. 6 (May 5, 2021): 474–81. https://doi.org/10.1021/acs.estlett.1c00277.
Surface Waters & WWTP Influent and Effluent	(Anti-)Progestogenic & (Anti-)Androgenic Activity - (Anti-)PR-CALUX & (Anti-)AR-CALUX	Grab Sampling (1 L) - SPE (Oasis HLB)	HT-Microfractionation (Fractiomate™), 288 fractions in 384-well microplates (BEH C18)	Progestogenic activity: 3 RT windows. Anti-progestogenic: 1 Fraction. Androgenic: 5 RT windows. Anti-androgenic: 1 Fraction.	HPLC-q-ToF (ESI + & -)	Androstenedione, Testosterone, DHT, Levonorgestrel & Cyproterone acetate (Androgenic and Progestogenic)/ Metolachlor & Cyazofamid (Anti-androgenic & Anti Progestogenic)/ Epiconazole (Antoprogestogenic)	Houtman, Corine J., Kevin Brewster, Rob ten Broek, Bente Duijve, Yvonne van Oorschot, Martine Rosielle, Marja H. Lamoree, and Ruud J.C.A. Steen. “Characterisation of (Anti-)Progestogenic and (Anti-)Androgenic Activities in Surface and Wastewater Using High Resolution Effectdirected Analysis.” Environment International 153 (2021): 106536–106536. https://doi.org/10.1016/j.envint.2021.106536.
Surface Water & WWTP Effluent	(Anti-)Androgenic, Estrogenic & Glucocorticoid Activity (Anti-)AR-CALUX, ERα-CALUX, GR-CALUX	Grab Sampling (1 L) & Composite (24h)	HT-Microfractionation (Fractiomate™), 288 fractions in 384-well microplates (BEH C18)	Androgenicity: 1 RT window. Estrogenicity: 2 RT windows. Glucocorticoid activity: 2 RT windows.	HPLC-q-ToF (ESI + & -)	Toxicity drivers not identified	Houtman, Corine J., R. ten Broek, Y. van Oorschot, D. Kloes, Ron van der Oost, R. van der Oost, R. van der Oost, M. Rosielle, and Marja H. Lamoree. “High Resolution Effect-Directed Analysis of Steroid Hormone (Ant)Agonists in Surface and Wastewater Quality Monitoring.” Environmental Toxicology and Pharmacology 80 (July 29, 2020): 103460–103460. https://doi.org/10.1016/j.etap.2020.103460.
WWTP Effluents	Acute toxicity - Sea Urchin Embryo Assay	Grab Sampling (225 L) - Large Volume SPE (Bond-Elut Plexa - Strata X-AW)	Semi-preparative Scale RP-HPLC, 18 fractions (Orthogonal C18 x Aminopropyl)	1 fraction after first fractionation, 2 after second.	HPLC-q-Orbitrap (ESI + & -)	Mexacarbate, Fenpropidin, Amitriptyline, Paroxetine, Mebendazole & Albendazole (79%)	Mijangos, Leire, Martin Krauss, Laura de Miguel, Haizea Ziarrusta, Maitane Olivares, Olatz Zuloaga, Urtzi Izagirre, et al. “Application of the Sea Urchin Embryo Test in Toxicity Evaluation and Effect-Directed Analysis of Wastewater Treatment Plant Effluents.” Environmental Science & Technology 54, no. 14 (June 11, 2020): 8890–99. https://doi.org/10.1021/acs.est.0c01504.
Surface water after untreated water discharge	Progestogenic and Glucocorticoid Activity - GeneBLAzer PR-UAS-bla HEK293T and GR-UAS-bla HEK 293T	On-Site Large-Volume Sampler (24h, 850 L) with SPE (HR-X)	Semi-preparative Scale RP-HPLC, 18 fractions (Orthogonal C18 x Aminopropyl)	Progestogenic activity: 2 fractions after first fractionation, 1 after second. Glucocorticoid activity: 1 fraction after first, 0 after second.	HPLC-q-Orbitrap (ESI + & -)	Progesterone, Megestrol acetate, Medroxyprogesterone, DHT, Androsterone & Epiandrosterone (Progestogenic Activity - 51%, 92% & 191%)/ Glucocorticoid Activity - Unexplained	Hashmi, Muhammad Arslan Kamal, Martin Krauss, Beate I. Escher, Ivana Teodorovic, and Werner Brack. “Effect-Directed Analysis of Progestogens and Glucocorticoids at Trace Concentrations in River Water.” Environmental Toxicology and Chemistry 39, no. 1 (January 1, 2020): 189–99. https://doi.org/10.1002/etc.4609.
Surface Waters & WWTP Influent and Effluent	Mutagenicity, Androgenic, Estrogenic and Glucocorticoid Activities - Ames, AR-EcoScreen (CHO-K1), VM7Luc4E2, GR-CALUX	Grab Sampling (100 mL - 1L) - SPE (BEH)	HT-Microfractionation (Fractiomate™), 228 fractions in 384-well microplates (BEH C18)	Mutagenicity: 3 fractions. Androgenicity: 1 wide RT window. Estrogenicity: 2 RT windows. Glucocorticoid activity: 3 RT windows	HPLC-q-ToF (ESI + & -)	1,2,3-benzotriazole (Mutagenicity) & Androstenedione (Androgenic Activity)(contribution unexplained)	Zwart, Nick, Willem Jonker, Rob ten Broek, Jacob de Boer, Jacob de Boer, Govert W. Somsen, Jeroen Kool, Timo Hamers, Corine J. Houtman, and Marja H. Lamoree. “Identification of Mutagenic and Endocrine Disrupting Compounds in Surface Water and Wastewater Treatment Plant Effluents Using High-Resolution Effect-Directed Analysis.” Water Research 168 (January 1, 2020): 115204–115204. https://doi.org/1…
Surface Water & WWTP Effluent	Estrogenic, Androgenic, Glucocorticoid & Dioxin Like Activities - MELN, ZELH-zfERα, ZELH-zfERβ2, MDA-kb2, GR-CALUX, PLHC-1 & Zebrafish Embryo Test	Passive Sampling - SDB	RP-HPLC, 40 fractions (Pursuit C18)	Estrogenicity: 2 regions of 4 and 2 fractions. Glucocorticoid activity: 3 fractions	LC-MS/MS (ESI +)	E1, E2, & EE2 (Estrogenic Activity, 6-119%)/ Clobetasol propionate & fluticasone propionate (Glucocorticoid activity, 87%)	Sonavane, Manoj, Jennifer E. Schollée, Anita O. Hidasi, Nicolas Creusot, François Brion, Marc J.-F. Suter, Marc J.-F. Suter, Juliane Hollender, and Selim Aїt-Aїssa. “An Integrative Approach Combining Passive Sampling, Bioassays, and Effect-Directed Analysis to Assess the Impact of Wastewater Effluent.” Environmental Toxicology and Chemistry 37, no. 8 (August 1, 2018): 2079–88. https://doi.org/10.…
Hospital effluent	(Anti-)Estrogenic & (Anti-)Androgenic Activities - (Anti-)A-YES & (Anti-)A-YAS	Composite Sampling (24h) - SPE (Oasis HLB)	RP-HPLC, 25 fractions (XBridge™ C18)	Androgenicity: 7-8 toxic fractions (1 wide RT Window). Anti-androgenicity: 5 fractions for 1 sample, widely spread in the other. Estrogenicity: 1 fraction in the influent only. Anti-estrogenicity: widely spread	HPLC-q-ToF (ESI + & -)	DHT and etiocholanone (Androgenic activity, ~20%), Tris(2-chloroethyl)phosphate (Antiestrogenic activity)	Itzel, Fabian, Kevin S. Jewell, Juri Leonhardt, Linda Gehrmann, Ulf Nielsen, Thomas A. Ternes, Torsten C. Schmidt, and Jochen Tuerk. “Comprehensive Analysis of Antagonistic Endocrine Activity during Ozone Treatment of Hospital Wastewater.” Science of The Total Environment 624 (May 15, 2018): 1443–54. https://doi.org/10.1016/j.scitotenv.2017.12.181.
Surface water after untreated water discharge	Oxidative stress, Estrogenic & Androgenic Activities - GeneBLAzer ERα UAS-bla GripTite, AR-UAS-bla GripTite 293 & AREc32	On-Site Large-Volume Sampler (24h, 850 L) with SPE (HR-X)	Semi-preparative Scale RP-HPLC, 30 fractions (Nucleodur C18 Gravity)	Estrogenic activity: 2 fractions. Androgenic activity: 2 fractions. Oxidative stress: 0 fractions	HPLC-q-Orbitrap (ESI + & -)	Estrone, Estradiol, Estriol (Estrogenic Activity, 5-159%) & Testosterone, DHT, Progesterone & Medroxyprogesterone (Androgenic Activity, 31-147%)	Hashmi, Muhammad Arslan Kamal, Beate I. Escher, Martin Krauss, Ivana Teodorovic, and Werner Brack. “Effect-Directed Analysis (EDA) of Danube River Water Sample Receiving Untreated Municipal Wastewater from Novi Sad, Serbia.” Science of The Total Environment 624 (May 15, 2018): 1072–81. https://doi.org/10.1016/j.scitotenv.2017.12.187.
Surface Water & WWTP Effluent	(Anti-)Estrogenic & (Anti-)Androgenic Activities - AR-EcoScreen & ER-Luc	Passive Sampling - Adsorption-based Speedisk (SD) & Partitioning-based silicone rubber (SR)	HT-Microfractionation (Fractiomate™), 288 fractions in 384-well microplates (BEH C18)	Androgenicity: 1 RT window. Estrogenicity: 2 RT windows (sample dependant).	HPLC-q-ToF (ESI +)	E2, Oxybenzone, Piperine, Fenpropidin, 4-dimethylamino-benzophenone (Estronenic Activity) / Amitriptyline & DHHB (Antiestrogenic Activity) / Oxybenzone, Piperine & 4-dimethylamino-benzophenone (Androgenic Activity) / Miconazole, amitriptyline, Celecoxib, DHHB, Propiconazole, TBP & TBEP (Antiandrogenic Activity)	Zwart, Nick, Shan Li Nio, Corine J. Houtman, Jacob de Boer, Jacob de Boer, Jeroen Kool, Timo Hamers, and Marja H. Lamoree. “High-Throughput Effect-Directed Analysis Using Downscaled in Vitro Reporter Gene Assays To Identify Endocrine Disruptors in Surface Water.” Environmental Science & Technology 52, no. 7 (March 16, 2018): 4367–77. https://doi.org/10.1021/acs.est.7b06604.
Surface Water	Antiandrogenic Activity - Anti-AR-CALUX	Grab Sampling (5 L) - SPE (HR-X, HR-XAW, HR-XCW)	RP-HPLC, 31 Fractions (Parallel C18, PFP, NH2, PYE)	1 fraction in every column type	HPLC-q-Orbitrap (ESI + & -)	4-methyl-7-diethylaminocoumarin (157%), 4-methyl-7-ethylaminocoumarin (32%), 4-methyl-7-aminocoumarin (0.4%)	Muschket, Matthias, Carolina Di Paolo, Andrew J. Tindall, Gérald Touak, Gerald Touak, Audrey Phan, Martin Krauss, et al. “Identification of Unknown Antiandrogenic Compounds in Surface Waters by Effect-Directed Analysis (EDA) Using a Parallel Fractionation Approach.” Environmental Science & Technology 52, no. 1 (January 2, 2018): 288–97. https://doi.org/10.1021/acs.est.7b04994.
WWTP Effluent	Growth Inhibition - Microalgae	On-Site Large-Volume Sampler (50 L) - SPE (HR-X, HR-XAW, HR XCW)	Multi-step SPE-based + RP-HPLC Fractionation, 9 + 30 Fractions (C18 – Sep-Pak & Hypersil BDS C18)	2 primary fractions. 1 secondary fraction	GC-MS, GC x GC-MS, HPLC-q-ToF	383 potential toxicity drivers (contribution unexplained)	Tousova, Zuzana, Jean Froment, Peter Oswald, Jaroslav Slobodník, Klara Hilscherova, Kevin V. Thomas, Knut Erik Tollefsen, Malcolm Reid, Katherine Langford, and Ludek Blaha. “Identification of Algal Growth Inhibitors in Treated Waste Water Using Effect-Directed Analysis Based on Non-Target Screening Techniques.” Journal of Hazardous Materials 358 (2018): 494–502. https://doi.org/10.1016/j.jhazmat.…
Surface Water	Mutagencity - Ames II (TA98 & YG1024)	On-Site Large-Volume Sampler (42h, 800 L) - SPE (HR-X, HR-XAW, HR XCW)	RP-HPLC, 27 Fractions (Zorbax Extend-C18)	9 fractions for TA98, 14 fractions for YG1024	HPLC-LTQ-Orbitrap (ESI + & -)	o-Toluidine, 2,6-Xylidine, Norharman, Carboline, 5-Carboline, Metamitron, Lamotrigine & 4-Phenylpyridine*	Muz, Melis, Martin Krauss, Stela Kutsarova, Tobias Schulze, and Werner Brack. “MUTAGENICITY IN SURFACE WATERS: SYNERGISTIC EFFECTS OF CARBOLINE ALKALOIDS AND AROMATIC AMINES.” Environmental Science & Technology 51, no. 3 (January 18, 2017): 1830–39. https://doi.org/10.1021/acs.est.6b05468.
WWTP Effluent	Neurotoxicity - AChE Inhibition	On-Site Large-Volume Sampler (4h, 50 L) - SPE (HR-X, HR-XAW, HR XCW)	Online-HT-Microfractionation, 384 fractions, (ZORBAX Eclipse Plus C18 x PFP Columns)	7 fractions	LCxLC-HPLC-micrOTOF (ESI +)	Tiapride, Amisulpride and Lamotrigine (3/7 toxic fractions explained)	Ouyang, Xiyu, Pim E.G. Leonards, Zuzana Tousova, Jaroslav Slobodnik, Jacob de Boer, Jacob de Boer, and Marja H. Lamoree. “Rapid Screening of Acetylcholinesterase Inhibitors by Effect-Directed Analysis Using LC × LC Fractionation, a High Throughput in Vitro Assay, and Parallel Identification by Time of Flight Mass Spectrometry.” Analytical Chemistry 88, no. 4 (January 26, 2016): 2353–60. https://d…
Hospital Effluent	Acute Toxicity - Sea Urchin Embryo Test	On-Site Large-Volume Sampler (24h, 25 L) with SPE (HR-X, WCX, WAX)	Semi-preparative Scale RP-HPLC, 18 fractions	3 fractions	HPLC-q-Orbitrap (ESI + & -)	25 potential toxicity drivers (Mixture effects)	Lopez-Herguedas, Naroa, Leire Mijangos, Iker Alvarez-Mora, Belén González-Gaya, Teresa Uribe-Echeverria, Nestor Etxebarria, Olatz Zuloaga, Maitane Olivares, and Ailette Prieto. “Suspect Screening of Chemicals in Hospital Wastewaters Using Effect-Directed Analysis Approach as Prioritization Strategy.” Molecules 28, no. 3 (January 2023): 1212. https://doi.org/10.3390/molecules28031212.
River water after untreated water discharge	Acute Toxicity & AChE inhibition assay - Zebrafish Embryo Test	On-Site Large-Volume Sampler (24h, 850 L) with SPE (HR-X)	Semi-preparative Scale RP-HPLC, 26 fractions (Nucleodur C18 Gravity)	Lethality: No toxic fractions. AChE inhibition: 5 fractions	HPLC-q-Orbitrap (ESI + & -)	Toxicity drivers not identified	Massei, Riccardo, Werner Brack, Sven Seidensticker, Henner Hollert, Melis Muz, Tobias Schulze, Martin Krauss, and Eberhard Küster. “Neurotoxicity in Complex Environmental Mixtures—a Case-Study at River Danube in Novi Sad (Serbia) Using Zebrafish Embryos.” Environmental Science and Pollution Research 30, no. 42 (September 1, 2023): 96138–46. https://doi.org/10.1007/s11356-023-29186-1.
Surface Water & WWTP Effluent and Influent	Antibiotics bioassay - Microbial growth inhibition (cell viability E. coli FhuAT)	Composite Sampling (24h - 500mL) for WWTP infuent and effluent & Grab Sampling for surface water (500mL) - SPE (Oasis HLB)	HT-Microfractionation (Fractiomate™), 80 fractions in 96-well microplates (BEH C18)	5 fractions (3 RT windows) for WWTP Effluent	HPLC-q-ToF (ESI + & -)	Azithromycin, clarithromycin and 14-hydroxy clarithromycin main candidates (78% in WWTP effluent )	T. Jonkers, P. Keizers, F. Béen, J. Meijer, C. Houtman, Imane Al Gharib, D. Molenaar, T. Hamers, and M. Lamoree. “Identifying Antimicrobials and Their Metabolites in Wastewater and Surface Water with Effect-Directed Analysis.” Chemosphere, 2023. https://doi.org/10.1016/j.chemosphere.2023.138093.
Drinking Water	Mutagenicity - Ames test (TA100)	Grab sampling (1L) - SPE (HLB)	Preparative HPLC, 8 fractions (Xselect CSH C18)	6/8 fractions	LC-q-ToF (ESI + & -)	5 potentially mutagenic nitrogen-containing desinfection by products (contribution not explained)	Vughs, D., K. A. Baken, A. Kolkman, A. J. Martijn, and P. de Voogt. “Application of Effect-Directed Analysis to Identify Mutagenic Nitrogenous Disinfection by-Products of Advanced Oxidation Drinking Water Treatment.” Environmental Science and Pollution Research 25, no. 5 (February 1, 2018): 3951–64. https://doi.org/10.1007/s11356-016-7252-6.
Sediment
Sediment from downstream of a PFAS-coated paper factory	Transthyretin (TTR)-binding assay	Ultrasonication in ACN + Envicarb clean-up	HT-Microfractionation (FractiomateTM), 84 Fractions (Gemini C18)	~ 30 fractions	HPLC - q -ToF (ESI -)	12 targeted PFAS & 10:2 di(MeOH)-FTTh-PrA, 10:3 FTCA, 12:2 FTS, 10:2 diPAP and 14:2 FTS (contribution unexplained)	Langberg, Håkon A., Sarah Choyke, Sarah E. Hale, Jacco Koekkoek, Peter H. Cenijn, Marja H. Lamoree, Thomas Rundberget, et al. “Effect-Directed Analysis Based on Transthyretin Binding Activity of Per- and Polyfluoroalkyl Substances (PFAS) in a Contaminated Sediment Extract.” Environmental Toxicology and Chemistry n/a, no. n/a. Accessed November 3, 2023. https://doi.org/10.1002/etc.5777.
River Sediments	Aryl hydrocarbon Receptor Activity (AhR)	Accelerated Solvent Extraction + Gel Permeation Chromatography clean-up	NP-HPLC, 13 Fractions (3 Tandem Columns: Nucleosil CN, Nucleosil NO2, Hypersil PGC)	4 fractions	GC-q-Orbitrap (EI), HPLC-q-Orbitrap (ESI + & -)	14 known (Benzo[k]fluoranthene, 6-nitrochrysene...) and 9 new (7,12-dimethylbenz [a]anthracene and 8,9,11-trimethylbenz [a]anthracene…) AhR Agonists (19-83%)	Qianchi Ma, Yanna Liu, Xiaoxi Yang, Yunhe Guo, Tongtong Xiang, Yi Wang, Yuhao Yan, et al. “Effect-Directed Analysis for Revealing Aryl Hydrocarbon Receptor Agonists in Sediment Samples from an Electronic Waste Recycling Town in China.” Environmental Pollution, n.d. https://doi.org/10.1016/j.envpol.2022.119659.
Sewage sludge	Antibacterial Activity (E. Coli)	Ultrasonication in ACN + Florisil clean-up	RP-HPLC, 20 fractions (HSS T3 Column)	2 fractions	UHPLC-q-Orbitrap (ESI + & -)	Triclosan (58- 113%)	Holly Barrett, Jianxian Sun, Yufeng Gong, Paul Yang, Chunyan Hao, Jonathan Verreault, Yu Zhang, and Hui Peng. “Triclosan Is the Predominant Antibacterial Compound in Ontario Sewage Sludge.” Environmental Science & Technology, May 20, 2022. https://doi.org/10.1021/acs.est.2c00406.
e-Waste Recyling Sites	Estrogenic Activity - ER-CALUX	Soxhlet's Extraction for 24 h	Semi-preparative Scale RP-HPLC, 20 Fractions (ZORBAX Eclipse XDB)	3 fractions	HPLC-q-Orbitrap (ESI + & -)	Estrone, 17β-Estradiol, 17α-Ethinylestradiol, Bisphenol A, diethylstilbestrol (DES), hexestrol (HES), nandrolone and durabolin (48%)	Qianchi Ma, Xuezhi Yang, Yunhe Guo, Yi Wang, Yanna Liu, Songyan Zhang, Heidi Qunhui Xie, et al. “Effect-Directed Analysis of Estrogenic Chemicals in Sediments from an Electronic-Waste Recycling Area.” Environmental Pollution, May 1, 2022, 119369–119369. https://doi.org/10.1016/j.envpol.2022.119369.
River, Estuary and Coast Sediments	Aryl hydrocarbon Receptor Activity (AhR) - H4IIE-luc cell line	Soxhlet's Extraction for 16 h	Preparative Scale & RP-HPLC, 3+10 Fractions (Activated Silica Gel & PrepHTXBD-C18)	Mainly mid-polar and polar primary fractions + 5 secondary fractions.	GC-q-ToF (EI)	15 targeted traditional PAH + benz[b]anthracene, 6-methylchrysene, 2-methylbenz[a]anthracene, 1-methylbenz[a]anthracene, 1,12-dimethylbenzo[c]phenanthrene, and indeno[1,2,3-cd]fluoranthene (51%)	Junghyun Lee, Seongjin Hong, Taewoo Kim, Shin Yeong Park, Jihyun Cha, Youngnam Kim, Jiyun Gwak, et al. “Identification of AhR Agonists in Sediments of the Bohai and Yellow Seas Using Advanced Effect-Directed Analysis and in Silico Prediction.” Journal of Hazardous Materials, April 1, 2022, 128908–128908. https://doi.org/10.1016/j.jhazmat.2022.128908.
Coast Sediments	Aryl hydrocarbon Receptor Activity (AhR) - H4IIE-luc cell line	Soxhlet's Extraction for 16 h	Preparative Scale & RP-HPLC, 3+10 Fractions (Activated Silica Gel & PrepHT XBD-C18)	Mainly aromatic and polar primary fractions + 3 secondary fractions of the aromatic fraction.	GC-q-ToF (EI)	10 targeted traditional PAH (20-98%) + Novel PAH (< 2%)	Gwak, Jiyun, Jihyun Cha, Jung-Hyun Lee, Youngnam Kim, Seong-Ah An, Sunggyu Lee, Hyo-Bang Moon, et al. “Effect-Directed Identification of Novel Aryl Hydrocarbon Receptor-Active Aromatic Compounds in Coastal Sediments Collected from a Highly Industrialized Area.” Science of The Total Environment 803 (January 1, 2022): 149969. https://doi.org/10.1016/j.scitotenv.2021.149969.
Small Stream Sediments	Aryl hydrocarbon Receptor Activity (AhR) - H4IIE-luc cell line	Soxhlet's Extraction for 16 h	Preparative Scale & RP-HPLC, 3+10 Fractions (Activated Silica Gel & PrepHT XBD-C18)	Mainly aromatic and polar primary fractions + 4 secondary fractions of the polar fraction.	GC-q-ToF (EI)	Novel Polar AhR Agonists: canrenone, rutaecarpine, ciprofloxacin, mepanipyrim, genistein, protopine, hydrocortisone, and medroxyprogesterone (~6%)	Cha, Jihyun, Seongjin Hong, Jung-Hyun Lee, Jiyun Gwak, Mungi Kim, Taewoo Kim, Jin Hur, John P. Giesy, and Jong Seong Khim. “Novel Polar AhR-Active Chemicals Detected in Sediments of an Industrial Area Using Effect-Directed Analysis Based on in Vitro Bioassays with Full-Scan High Resolution Mass Spectrometric Screening.” Science of The Total Environment 779 (2021): 146566–146566. https://doi.org/1…
Sediments from urban waterways	CCK-8 assays for cell viability (SH-SY5Y, MCF7, HepG2, and A549) & Reactive oxygen species activity (oxidative stress) and Mitochondrial membrane potential inhibition in SH-SY5Y	Bioaccessibility-based extraction with XAD resin	Semi-preparative NPLC, 35 fractions (CN column)	2 for cytotoxicity, 6 fractions for abnormal cell proliferation, 9 fractions for ROS, 9 fractions for MMP inhibition, 4 fractions for calcium influx.	GC-MS/MS + LC-MS/MS	Cell viability: Galaxolide (0.5%) - ROS: Cypermethrin (65-99% ROS generation) & Galaxolide (11-29%) - MMP inhibition: Cypermethrin & Galaxolide (17-33%) - Calcium influx: BPA, Tonalide & Cypermethrin (1-22%)	Cheng, Fei, Huizhen Li, Huimin Ma, Huimin Ma, Fengchang Wu, Fu Zhiyou, and Jing You. “Identifying Bioaccessible Suspect Toxicants in Sediment Using Adverse Outcome Pathway Directed Analysis.” Journal of Hazardous Materials 389 (May 5, 2020): 121853. https://doi.org/10.1016/j.jhazmat.2019.121853.
Bay surface sediments	Aryl hydrocarbon Receptor Activity (AhR) - H4IIE-luc cell line, Baseline Toxicity (Vibrio fischeri ) Microalgae (Isochrysis galbana and Phaeodactylum tricornutum), Zebrafish Embryo (Danio rerio)	Soxhlet's Extraction for 16 h	Multi-step SPE-based + RP-HPLC Fractionation, 10 Fractions (PrepHT XDB-C18)	4 Fractions for Sample 1 and 6 for Sample 2 in AhR. Fractionation was not carried out for the other enpoints	GC-QTOFMS	Enoxolone & Nonylphenols (4-80%)	Lee, Junghyun, Seongjin Hong, Taewoo Kim, Changkeun Lee, Seong-Ah An, Bong-Oh Kwon, Sunggyu Lee, Hyo-Bang Moon, John P. Giesy, and Jong Seong Khim. “Multiple Bioassays and Targeted and Nontargeted Analyses to Characterize Potential Toxicological Effects Associated with Sediments of Masan Bay: Focusing on AhR-Mediated Potency.” Environmental Science & Technology 54, no. 7 (April 7, 2020): 4443–54.…
Industrial and urban creek sediments	Aryl hydrocarbon Receptor Activity (AhR) - H4IIE-luc cell line	Soxhlet's Extraction for 16 h	Multi-step SPE-based + RP-HPLC Fractionation, 10 Fractions (PrepHT XDB-C18)	2-5 Toxic fractions in 4 samples	GC-q-TOF	Benz[b]anthracene (BbA), cyclopenta[cd]pyrene (CcdP), 11H-benzo[a]fluorene (11BaF), 4,5-methanochrysene (4,5MC), and 1-methylpyrene (1MP)(2.2%-90%)	Cha, Jihyun, Seongjin Hong, Jaeseong Kim, Jung-Hyun Lee, Seo Joon Yoon, Sunggyu Lee, Hyo-Bang Moon, et al. “Major AhR-Active Chemicals in Sediments of Lake Sihwa, South Korea: Application of Effect-Directed Analysis Combined with Full-Scan Screening Analysis.” Environment International 133 (December 1, 2019): 105199. https://doi.org/10.1016/j.envint.2019.105199.
Sediments from creeks of a highly industrialized area	Aryl hydrocarbon Receptor Activity (AhR) - H4IIE-luc cell line	Soxhlet's Extraction for 24 h	Multi-step SPE-based + RP-HPLC Fractionation, 10 Fractions (PrepHT XDB-C18)	2-4 Toxic fractions in 4 samples	GC-q-TOF	1-methylchrysene, benzo[j]fluoranthene, 3-methylchrysene, 5-methylbenz[a]anthracene, 11H-benzo[b]fluorene, benzo[b]naphtho[2,3-d]furan, and benzo[b]naphtho[2,1-d]thiophene (2.8-225% of fraction toxicity across samples)	Kim, Jaeseong, Seongjin Hong, Jihyun Cha, Jung-Hyun Lee, Taewoo Kim, Sunggyu Lee, Hyo-Bang Moon, et al. “Newly Identified AhR-Active Compounds in the Sediments of an Industrial Area Using Effect-Directed Analysis.” Environmental Science & Technology 53, no. 17 (July 20, 2019): 10043–52. https://doi.org/10.1021/acs.est.9b02166.
Urban Waterway Sediments	In-Vivo High-Throughput Midge Toxicity Testing (Chironomus dilutus)	Large-volume XAD extraction (XAD-2 and XAD-4 resins)	Semi-preparative orthogonal fractionation: NPLC, 35 fractions (CN column) + RPLC fractionation, 35 fractions (C18 column).	1-6 Toxic fractions in 4 samples	GC-MS/MS	Three musks (Galaxolide, versalide and tonalide explaining 32%, 36%, 73%, and 63% in four samples) and three pyrenthroids (cypermethrin, permethrin, and bifenthrin explaining 21%, 27%, 17%, and 35% in the same samples)	Li, Huizhen, Xiaoyi Yi, Fei Cheng, Tong Yujun, W. Tyler Mehler, and Jing You. “Identifying Organic Toxicants in Sediment Using Effect-Directed Analysis: A Combination of Bioaccessibility-Based Extraction and High-Throughput Midge Toxicity Testing.” Environmental Science & Technology 53, no. 2 (January 7, 2019): 996–1003. https://doi.org/10.1021/acs.est.8b05633.
Urban Waterway Sediments	In-Vivo High-Throughput Midge Toxicity Testing (Chironomus dilutus)	Ultrasound-assisted microwave extraction (UAME) in hexane and acetone (1:1)	Three step semi-preparative fractionation using gel permeation chromtography (Biobeads S-X3 column) + RPLC (C18) + RPLC (C18)	2,2 and 1 toxic fractions in each step respectively (previous toxic fractions are pooled)	GC-MS	Dimethomorph, Pebulate, Thenylchlor and Cypermethrin (contribution unexplained)	Qi, Hongxue, Huizhen Li, Yanli Wei, W. Tyler Mehler, Eddy Y. Zeng, and Jing You. “Effect-Directed Analysis of Toxicants in Sediment with Combined Passive Dosing and in Vivo Toxicity Testing.” Environmental Science & Technology 51, no. 11 (May 9, 2017): 6414–21. https://doi.org/10.1021/acs.est.7b00540.
Sediments from Urban-Impacted River Areas	AhR-mediated activity, CDS (Chemically Defined Suspension)- micro-EROD	Accelerated Solvent Extraction in hexane and acetone (1:1)	HT-microfractionation, 75 fractions (C18)	~10 toxic fractions in 2 retention time windows	GC–APLI-QTOF	Method development only	Xiao, Hongxia, Markus Brinkmann, Beat Thalmann, Andreas Schiwy, Sigrid Große Brinkhaus, Christine Achten, Kathrin Eichbaum, Carolin Gembé, Thomas-Benjamin Seiler, and Henner Hollert. “Toward Streamlined Identification of Dioxin-like Compounds in Environmental Samples through Integration of Suspension Bioassay.” Environmental Science & Technology 51, no. 6 (March 21, 2017): 3382–90. https://doi.or…
Sediments from Urban-Impacted River Areas and directly at the tributary's inlet	AhR-mediated activity - EROD induction assay using rainbow trout (Oncorhynchus mykiss) liver cells (RTL-W1)	Accelerated Solvent Extraction in hexane and acetone (1:1)	Three coupled semi-preparative fractionation using normal-phase high performance liquid chromatography (NP-HPLC) columns (cyanopropyl, CN; nitrophenyl, NO; and porous graphitized carbon, PGC), 18 fractions in total	7 toxic fractions in 4 samples	GC-MS + HPLC-LTQ-Orbitrap (ESI + APCI)	Benzo[a]anthracene, chrysene, benzo[b+k]-fluoranthene, benzo[a]pyrene, indeno[1,2,3-cd]pyrene, dibenz[a,h]anthracene (9-43 % of fraction toxicity across samples). Tentative contributors: Methylated PAHs, benzothiazole and derivatives	Xiao, Hongxia, Martin Krauss, Tilmar Floehr, Yan Yan, Arnold Bahlmann, Kathrin Eichbaum, Markus Brinkmann, Xiaowei Zhang, Xingzhong Yuan, Werner Brack, and Henner Hollert. “Effect-Directed Analysis of Aryl Hydrocarbon Receptor Agonists in Sediments from the Three Gorges Reservoir, China.” Environmental Science & Technology 50, no. 20 (October 18, 2016): 11319–11328. https://doi.org/10.1021/acs.es…
Coastal Sediments from Industrial Area	Aryl hydrocarbon Receptor Activity (AhR) - H4IIE-luc cell line	Soxhlet's Extraction for 24 h	Multi-step SPE-based, 4 fractions + RP-HPLC Fractionation (F2 and F3), 10 Fractions (PrepHT XDB-C18)	2 toxic fractions and 3 sub-fractions in 4 samples	GC-MS	Fluoranthene, Pyrene, Benz[a]anthracene, Chrysene, 1,3-Diphenylproane, 2,4-Diphenyl-1-butene explained 4.4 - 94 % of F2.6 toxicity; Benzo[b,k]fluoranthene, Benzo[a]pyrene, indenol[1,2,3-c,d]pyrene, dibenz[a,h]anthracene and 1e-Phenyl-4e-(1-phenylethyl)-tetralin, explained 10-67 % of F2.7 toxicity	Seongjin Hong, Junghyun Lee, Changkeun Lee, Seo Joon Yoon, Seungyeon Jeon, Bong-Oh Kwon, Jong-Hyeon Lee, John P. Giesy and Jong Seong Khim. “Are styrene oligomers in coastal sediments of an industrial area aryl hydrocarbon-receptor agonists?” Environmental Pollution 213 (June 01, 2016): 913–921. https://doi.org/10.1016/j.envpol.2016.03.025.
Biota
Blubber, liver, and muscle samples from common dolphins (Delphinus capensis) fin whale (Balaenoptera physalus)	Aryl hydrocarbon Receptor Activity (AhR) - H4IIE-luc cell line	Soxhlet's Extraction for 16 h	Silica Gel fractionation, 3 fractions	Toxicity found in all three fractions	HPLC - q -ToF (ESI + & -)	Rutaecarpine (1.6-12%), Hydrocortisone (0.12-46%), Alantolactone (0.27-5.5%), Corticosterone (0.2-2.1%^)	Cha, Jihyun, Seongjin Hong, Junghyun Lee, Jiyun Gwak, Mungi Kim, Sori Mok, Hyo-Bang Moon, Paul D. Jones, John P. Giesy, and Jong Seong Khim. “Identification of Mid-Polar and Polar AhR Agonists in Cetaceans from Korean Coastal Waters: Application of Effect-Directed Analysis with Full-Scan Screening.” Environmental Science & Technology, October 3, 2023. https://doi.org/10.1021/acs.est.3c04311.
Liver samples of black-tailed gulls	Aryl hydrocarbon Receptor Activity (AhR) - H4IIE-luc cell line	Soxhlet's Extraction for 16 h	Silica Gel fractionation, 3 fractions	Toxicity found in all three fractions	HPLC - q -ToF (ESI + & -)	Corticosterone, hydrocortisone and rutaecarpine (0.07-16%)	Cha, Jihyun, Jiyun Gwak, Mungi Kim, Jung Suk Lee, Taewoo Kim, Gi Myung Han, Seongjin Hong, Jin Hur, John P. Giesy, and Jong Seong Khim. “Identification of Novel Polar Aryl Hydrocarbon Receptor Agonists Accumulated in Liver of Black-Tailed Gulls in Korea Using Advanced Effect-Directed Analysis.” Journal of Hazardous Materials, January 1, 2022, 128305–128305. https://doi.org/10.1016/j.jhazmat.2022.…
Human Samples
Amniotic fluid	(Anti-)Estrogenic (ER-Luc), (Anti-)Androgenic (AR-Luc) and Aryl hydrocarbon Receptor protein reporter gene (DR-GFP) - VM7Luc4E2, MDA-kb2 & H1G1.1c3 cell lines	SPE (Oasis HLB) + DLLE	RP-HPLC, 25 Fractions (C18)	ER: 6 active fractions (3 of them matching the RT of endogenous estrogens) - Low anti-estrogenic response. AR: 5 active fractions (endogenous hormones potentially affecting) - 7 anti-androgenic fractions . DR: 5 active fractions F19-23 - no anti-DR activity found.	HPLC–MS/MS (ESI +)	Method validation only	Dusza, Hanna M., Hanna M. Dusza, Elwin Janssen, Rakesh Kanda, Juliette Legler, Juliette Legler, and Juliette Legler. “Method Development for Effect-Directed Analysis of Endocrine Disrupting Compounds in Human Amniotic Fluid.” Environmental Science & Technology 53, no. 24 (December 17, 2019): 14649–59. https://doi.org/10.1021/acs.est.9b04255.
Plastic & Tire-Derived additives
Plastic baby teethers	Estrogenicity and antiandrogenicity - YES and YAAS	Two methods tested: Sonication in MeOH for 1h & Stirring in ultrapure water for 24h	RP-HPLC, 51 fractions (C18)	2 estrogenic and 1 antiandrogenic fraction for one sample, 7 antiandrogenic fractions for second sample	GC-MS	Methyl-, Ethyl- and Propylparaben, Both estrogenic and antiandrogenic (contribution unexplained)	Berger, Elisabeth, Theodoros Potouridis, Astrid Haeger, Wilhelm Püttmann, and Martin Wagner. “Effect‐directed Identification of Endocrine Disruptors in Plastic Baby Teethers.” Journal of Applied Toxicology 35, no. 11 (November 1, 2015): 1254–61. https://doi.org/10.1002/jat.3159.
Pellets deployed in the sea	Aryl hydrocarbon Receptor activity (DR-Calux) - H4IIepGudluc1.1	Ultrasonication in hexane for 1h	GC fractionation, 17 fractions (Select PAH capillary column)	2 toxic fractions	GC-APCI-MS/MS	Toxicity drivers not identified	Schönlau, Christine, Maria Larsson, Florian Dubocq, Anna Rotander, Rene M. van der Zande, Magnus Engwall, and Anna Kärrman. “Effect-Directed Analysis of Ah Receptor-Mediated Potencies in Microplastics Deployed in a Remote Tropical Marine Environment.” Frontiers in Environmental Science 7 (August 2, 2019). .
Plastics of consumer-electronics	Estrogenic activity (Gene reporter assay) - VM7Luc4E2	Sonication for 12h	HT-Microfractionation, 108 fractions (C18)	3-4 toxic fractions (1-2 RT windows)	HPLC-q-ToF (ESI & APCI, + & -)	BPA, BPA-analog, 2,4-di-tert-butylphenol (contribution unexplained)	Jonker, Willem, Ana Ballesteros-Gómez, Timo Hamers, Govert W. Somsen, Marja H. Lamoree, and Jeroen Kool. “Highly Selective Screening of Estrogenic Compounds in Consumer-Electronics Plastics by Liquid Chromatography in Parallel Combined with Nanofractionation-Bioactivity Detection and Mass Spectrometry.” Environmental Science & Technology 50, no. 22 (November 2, 2016): 12385–93. https://doi.org/10…
Tire rubber–derived leachate	Mortality in juvenile coho salmon (Oncorhynchus kisutch)	Water recirculation for 24h	Multi step fractionation. 1st step: CEX & XAD-1 extraction (3 fractions). 2nd step: Silica gel (4 fractions). 3rd step: C18 (10 fractions). 4th step: pentafluorophenyl column (10 fractions). 5th step: phenyl column (10 fractions)	1 toxic fraction after each fractionation	HPLC-q-ToF (ESI + & -) + HPLC q-Orbitrap (ESI+) + GC-q-ToF + NMR	6PPD-quinone (96%)	Tian, Zhenyu, Haoqi Zhao, Katherine T. Peter, Melissa Gonzalez, Jill Wetzel, Christopher Wu, Ximin Hu, et al. “A Ubiquitous Tire Rubber–Derived Chemical Induces Acute Mortality in Coho Salmon.” Science 371, no. 6525 (January 8, 2021): 185–89. https://doi.org/10.1126/science.abd6951.

## Sheet: Table SI.2 HPTLC-EDA
Table SI.2: Recent HPTLC-EDA studies
Assay	Toxicity	Multiple endpoints	LOD/range	EC10	LOQ	Sample	Detection	Stationary phase	Mobile phase	Dipping/spraying	Author	Year	DOI
Yeast multi endocrine effect screen	estrogen agonism	Yes		E1: 95 pg/spot E2: 1.4 pg/spot EE2: 10 pg/spot		solid phase extracts of waste water and surface water	Fluorescent proteins	Sil G-25 (RP-18 W, LiChrospher)	Multiple developments: dichlormethane/cyclohexane/acetone	Spraying	Baetz et al.	2021	10.1007/s00216-020-03095-5
	androgen agonism			DHT: 7,4 pg/spot
	gestagen agonism			P4: 15 pg/spot
YES & YAS	estrogen agonism	Yes	E1: 0.05 ng/spot E2: 0.03 ng/spot E3: 1,7 ng/spot			solid phase extracts of WWTP influents	Fluorescent proteins (EGFP, mRuby, mTagBFP2)	Silica gel, F254 20 x 10	ethylacetate/n-hexane (50:50)	Spraying	Moscovici et al.	2020	10.3390/bios10110169
	androgen agonism		Tes: 0.8 ng/spot DHT: 0.3 ng/spot
Bioluminescence bacteria assay	acute toxicity towards Aliivibrio fischeri	No				sediment extracts (ASE) from marine sediments and sediment cores	Bioluminescence inhibition	Silica gel 60, F254 20 x 10	n-hexane/dichloromethane /toluene (70:25:5)	Immersion	Logemann et al.	2019	10.1016/j.chemosphere.2019.05.246
YAS	androgen agonism	No				solid phase extract of landfill leachate	fluorescence after MUG cleavage by β-galactosidase	Silica gel 60, F254 20 x 10	Multiple developments 1) MeOH 2) chloroform/ethyl acetate/petroleum fraction (55:20:25) 3) ethyl acetate/n-hexane (50:50)	Spraying	Riegraf & Bell et al.	2022	10.1016/j.chroma.2022.463582
YAAS & cell viability assay	androgen antagonism cytotoxicity	Yes		BPA: 20.1 ± 5.1 ng/spot Flu: 27.9 ± 1.3 ng/spot			pH depedent resauzurin absorption
YAS	androgen agonism	No	Tes: 5.5 ± 2.9 pg/spot DHT: 7.4 ± 3.5 pg/spot	Tes: 44 ± 22 pg/spot DHT: 46 ± 26 pg/spot	Tes: 37 ± 13 pg/spot DHT: 59 ± 25 pg/spot	solid phase extracts of WWTP influents and effluents	fluorescence after MUG cleavage by β-galactosidase	Silica gel 60, F254 20 x 10	ethl acetate/n-hexane (50:50)	Spraying	Riegraf et al.	2019	10.1016/j.aca.2019.07.018
YDS	dioxin-like effects		β-NF: 45 ± 17 pg/spot TCDD: 300 ± 460 pg/spo	β-NF: 314 ± 78 pg/spot TCDD: 1.29 ± 0.33 ng/spot	β-NF: 476 ± 87 pg/spot TCDD: 2.8 ± 1.6 ng/spot				ethyl acetate/n-hexane (25:75)
YVS	effects on the vitamin D receptor		CPT hydrate: 249 ± 46 pg/spot CPT: 620 ± 120 pg/spot	CPT hydrate: 710 ± 94 pg/spot CPT: 2.42 ± 0.24 ng/spot	CPT hydrate: 1.02 ± 0.14 ng/spot CPT: 2.85 ± 0.22 ng/spot				ethyl acetate/n-hexane/formic acid (74.5:24:5:1)
YRaS	effects on the retinoic acid receptor							no chromatography	no chromatography
YTS	thyroid agonism
AChE assay	neurotoxicity	No				solid phase extracts of drinking water, surface water, WWTP influent and effluent	fluorescence after 3-indoxyl-3-acetate cleavage by acetylcholinesterase	LiChrospher silica gel 60, F254	2D HPTLC with multple developmets: 1D: 1) MeOH + 0.05 % formic acid 2) dichlormethane 3) n-hexane 2D (depends on max rf of effective zone after 1D): A) Formic acid-methanol-chloroform (3.3:36.6:60,) B) Methanol-chloroform (20:80) C) Ethyl acetate-dichloromethane- n-hexane (65:10:25) D) Acetonitrile-chloroform- n-hexane (7:70:23) E) Toluene-n-hexane (70:30)	Immersion	Stütz et al.	2020	10.1016/j.chroma.2020.461239
A-YBS (Arxula yeast bisphenol screen)	agonistic effects on mutated hERα, which is especially targeted by BPA, and also called BPA-R	No	BPA: ~200pg/spot	BPA: 322 pg/spot BPZ: 267 pg/spot		methanolic extract of thermal papers	Bioluminescence caused by lluciferase activity on luciferin	HPTLC silica gel60 with and without F254	Focus: ethyl acetate/cyclohexane (1:1) Development: n-hexane/EtOH/ethyl acetate (4:0.3:0.3)	Spraying	Jaber et al.	2023	10.1007/s00216-023-04820-6
umu genotoxicity assay	genotoxicity	No		4-NQO: 98 pg/spot* NF: 180 pg/spot* MMC: 480 pg/spot* CMIT: 510 pg/spot* MNNG: 1.2 ng/spot* NOPD: 3.3 ng/spot* NA: 7 ng/spot* TIC: 99 ng/spot* ETOP: 140 ng/spot* 2-NF: 940 ng/spot*		methanol/hexane/MTBE (20:20:5) extract of food contact materials	colorimetric detection of o-nitrophenyl after cleavage of ONPG by β-galactosidase	Silica gel 60, 20 x 10	Multiple developments: - MeOH - ethyl acetate - ethyl acetate/n-hexane (2:1) - ethyl acetate/n-hexane (1:1)	Spraying	Bergmann et al.	2023	10.1016/j.fpsl.2023.101052
YAVAS	androgen agonism anrogen antagonism	Yes				methanolic botanical extracts	fluorescence after MUG cleavage by β-galactosidase	Silica gel 60 F254 MS-grade Silica gel 60 RP-18 W	ethyl acetate/toluene/formic acid/water (16:4:3:2)	Spraying	Schreiner et al.	2022	10.1016/j.foodchem.2022.133610
YAS & YAAS YES & YAS Bioluminescence bacteria assay	androgen agonism androgen antagonism estrogen agonism estrogen antagonism acute toxicity towards Alliivibrio fischeri	Yes Yes No	pYAS: Tes: 8.4 ± 2.2 ng/spot DHT: 2.4 ± 0.8 ng/spot ND: 3.0 ± 1.4 ng/spot TB: 2.8 ± 0.9 ng/spot		pYAS: Tes: 16.3 ± 5.3 ng/spot DHT: 4.0 ± 0.6 ng/spot ND: 5.2 ± 0.7 ng/spot TB: 6.2 ± 1.7 ng/spot	methanolic extract of thermal papers ethanolic extracts of cosmetics	fluorescence after MUG cleavage by β-galactosidase bioluminescence inhibition	HPTLC plate RP-18 W	Additives/auxiliaries in thermal papers: - n-hexane/EtOH/ethyl acetate (4:0.3:0.3) Parabens in cosmetics: - MeOH/water (1:1) Androgen standards: - n-hexane/THF/ethyl acetate (3:2:0.5)	Immersion (bioreporter suspensions) Spraying (substrate solution)	Klingelhöfer et al.	2020	10.1016/j.aca.2020.05.057
Algal photosystem II inhibition assay	photosystem II inhibition	No	Atrazine: 0.61 ± 0.11 ng/spot Diuron: 21.6 ± 5.6 pg/spot	Atrazine: 0.61 ± 0.18 ng/spot Diuron: 21.0 ± 4.7 pg/spot	Atrazine: 1.94 ± 0.57 ng/spot Diuron: 99 ± 34 pg/spot	methanolic extract originating from passive sampling (SDB-RPS disks) of a small river	changes in fluorescence yield, detected by imaging-pulse-amplitude-modulation fluorometry	Silica gel 60	Focus: MeOH Development: chloroform/ethyl acetate/petroleum fraction (55:20:25)	Spraying	Riegraf et al.	2019	10.1021/acs.est.9b04634
	genotoxicity	No	reA MMC: 0.34 ng/spot 4-NQO: 1.1 ng/spot NF: 3.9 ng/spot NA: 0.77 ng/spot umuDC MMC: 2.3 ng/spot 4-NQO: 0.3 ng/spot NF: 0.27 ng/spot NA: 1.5 ng/spot sulA MMC: 1.1 ng/spot 4-NQO: 0.14 ng/spot NF: 0.09 ng/spot NA: 0.77 ng/spot		reA MMC: 0.86 ng/spot 4-NQO: 4.2 ng/spot NF: 6.7 ng/spot NA: 3.2 ng/spot umuDC MMC: 4.4 ng/spot 4-NQO: 1.4 ng/spot NF: 0.74 ng/spot NA: 4.8 ng/spot sulA MMC: 2.5 ng/spot 4-NQO: 0.84 ng/spot NF: 0.26 ng/spot NA: 1.9 ng/spot	solid phase extracts of WWTP influents and effluents	bioluminescence caused by expression of SOS response related promoters fused to the luxCDABE gene cassette	Silica gel 60G F254, 20 x 10 cm	MeOH/butanol/ammonium hydroxide/sodium phosphate (14:71:25:8:7)	Spraying	Shakibai et al.	2019	10.1021/acs.est.9b00921
YES	estrogen agonism	No				QuEChERS extracts of soy	fluorescence after MUG cleavage by β-galactosidase	Silica gel 60 F254	toluene/ethyl acetate/MeOH/water/chloroform (20:15:14.5:3.5:10)	Spraying	Debon et al.	2023	10.3389/fnut.2023.1155800
YES	estrogen agonism	No			E1: 2 pg/spot E2: 0.5 pg/spot EE2: 0.5 pg/spot E3: 20 pg/spot	solid phase extracts of WWTP influents and effluents	fluorescence after MUG cleavage by β-galactosidase	Silica gel 60 F254, 10 x 20 cm	Focus: MeOH Development: chloroform/etacetone/petroleum fraction (55:20:25) or ethyl acetate/n-hexane (1:1)	Spraying	Schoenborn et al.	2017	10.1016/j.chroma.2017.11.009
YES	estrogen agonism	No	E2: 3 ± 0.5 pg/spot EE2: 4 ± 0.7 pg/spot		E2: 5 ± 1.8 pg/spot EE2: 8 ± 1.0 pg/spot	liquid-liquid extract of WWTP influent and effluent	fluorescence after RGP cleavage by β-galactosidase	Silica gel 60 RP‒18W	n-hexane/toluene/ethyl acetate (4:1.5:2)	Immersion	Schick & Schwack	2017	10.1016/j.chroma.2017.03.047
	plant esterase inhibition	No	Dichlorvos: 2 ng/mL Paraoxon: 6 ng/mL Parathion: 3 ng/mL								Shao et al.	2023	10.1016/j.foodchem.2023.135822
	acute toxicity towards Photobacterium phosphoreum	No	captan: < 10ng/spot			fruits	bioluminescence inhibition	Silica gel 60	ethyl actetate/toluene (8:2)	Immersion	Chen et al.	2020	10.1016/j.foodchem.2019.125691
	acute toxicity towards Photobacterium phosphoreum	No	methyl parabene: 40 ng/spot			vinegar & coconut juice	bioluminescence inhibition	Silica gel 60	toluene/ethyl acetate (9:1)	Immersion	Sheng et al.	2024	10.26599/FSHW.2022.9250135
	neurotoxicty					SPE extracts of samples from a stormwater retention basin	fluorescence after 3-indoxyl-3-acetate cleavage by acetylcholinesterase	LiChrospher 10x 20 cm HPTLC Silica gel 60 F254s	Multiple developments: - cyclohexane - cyclohexane/dichlormethane (9:1) - cyclohexane/dichlormethane (8:2) - cyclohexane/dichlormethane/acetone (70:10:20)	Spraying	Baetz et al.	2022	10.1007/s00216-022-04068-6
	acute toxicity towards Aliivibrio fischeri acute toxicity towards Bacillus subtilis genotoxicity	Yes					bioluminescence inhibition absorption of formazan, which is metabolized from MTT in living bacterial cells fluorescence after MUG cleavage by β-galactosidase	HPTLC RP-18 W	2D development: 1D: n-hexane/diethyl ether/formic acid (90:25:2) 2D: acetonitrile/water (4:1)	Spraying	Müller et al.	2023	10.3389/fnut.2023.1227546
umuC	genotoxicity	No	4-NQO: 20 pg/spot		4-NQO: 100 pg/spot	Ethanolic extract of tin can coatings	fluorescence after MUG cleavage by β-galactosidase	HPTLC RP-18 W	toluene/ethyl acetate (8:5)	Immersion	Meyer et al.	2021	10.14573/altex.2006201
YES & YAES	estrogen agonism estrogen antagonism	Yes				Methanolic extracts of botanicals	fluorescence after MUG cleavage by β-galactosidase	silia gel 60 F254	ethyl acetate/toluene/formic acid/water (16:4:3:2)	Spraying	Ronzheimer et al.	2022	10.1016/j,phymed.222.154230
AChE: acetylcholinesterase inhibition, BPA: bisphenol A, CPT-hydrate: calcipotriol hydrate, DHT: 5α-androstan-17β-ol-3-one, Flu: flutamide, ND: nandrolone, RGP: resorufin-β-d-galactopyranoside, SDB-RPS: styrene-divinylbenzene reversed phase sulfonate,TB: trenbolone, Tes: testosterone,
